# Supplementary material for: A transcriptome sequence dataset characterizing eggs, nymphs and adults of Oxycarenus hyalinipennis, the cotton seed bug
Source: Data Brief. 2026 Feb 5;65:112532. doi: 10.1016/j.dib.2026.112532 (PMC12915258; doi:10.1016/j.dib.2026.112532)
Supplement: Supplementary file 1 [file mmc1.zip]

Archive with 3 entries (3 files):
- 0_Supplement_Description.docx
- Supplemental_Table_1.docx
- supporting_scripts_CSB.tar.gz
